# Supplementary material for: Piezo1 regulates meningeal lymphatic vessel drainage and alleviates excessive CSF accumulation
Source: Nat Neurosci. 2024 Mar 25;27(5):913–26. doi: 10.1038/s41593-024-01604-8 (PMC11088999; doi:10.1038/s41593-024-01604-8)
Supplement: Supplementary file 3 — Species, strain, sex, number and age of animals in every experiment. [file 41593_2024_1604_MOESM3_ESM.xlsx]

## Sheet: Sheet1
Figure Number	Experimental Groups	Species	Background Strain	Age	No. of Male	No. of Female	Total Number
Figure 1	CTR	Mus musculus	Outbreed of C57BL/6J and DBA/2J	16 or 21 days	3	3	6
	Pz1 dLEC				3	3	6
Figure 2b and c	Cervical of CTR	Mus musculus	Outbreed of C57BL/6J and DBA/2J	6 weeks	3	5	8
	Cervical of Pz1 dLEC				4	4	8
	Mandibular of CTR				3	3	6
	Mandibular of Pz1 dLEC				3	6	9
Figure 2d and e	CTR	Mus musculus	Outbreed of C57BL/6J and DBA/2J	6 weeks	5	3	8
	Pz1 dLEC				4	4	8
Figure 2f and g	CTR	Mus musculus	Outbreed of C57BL/6J and DBA/2J	6 weeks	3	2	5
	Pz1 dLEC				3	2	5
Figure 2i and j	CTR	Mus musculus	Outbreed of C57BL/6J and DBA/2J	7-8 weeks	3	3	6
	Pz1 TG				2	2	4
Figure 3b, c, and d	Vehicle/7 weeks	Mus musculus	Outbreed of C57BL/6J and DBA/2J	7 weeks & 10 months	2	4	6
	Yoda1/7 weeks				2	3	5
	Vehicle/10 months				2	3	5
	Yoda1/10 months				3	3	6
Figure 3e, f, and g	Vehicle/7 weeks	Mus musculus	Outbreed of C57BL/6J and DBA/2J	7 weeks & 10 months	3	6	9
	Yoda1/7 weeks				2	4	6
	Vehicle/10 months				2	3	5
	Yoda1/10 months				2	2	4
Figure 3h	vehicle	Mus musculus	Outbreed of C57BL/6J and DBA/2J	8 weeks	3	3	6
	Yoda1				4	2	6
Figure 3i, j, and k	CTR/ vehicle	Mus musculus	Outbreed of C57BL/6J and DBA/2J	8 weeks	3	5	9
	CTR/ Yoda1				3	5	9
	Pz1 dLEC/ vehicle				4	4	8
	Pz1 dLEC/ Yoda1				3	5	8
Figure 4e, f, and g	Vehicle/ Vehicle	Mus musculus	C57BL/6J	15 weeks	3	4	7
	Yoda1/ Vehicle				3	4	7
	Yoda1/ L-NAME				3	4	7
	Yoda1/ Capivasertib				3	4	7
	Yoda1/ Axitinib				3	4	7
	Yoda1/ SAR131675				3	4	7
	Yoda1/ Cabozantinib				3	4	7
Figure 4h and i	Vehicle	Mus musculus	Outbreed of C57BL/6J and DBA/2J	8 weeks	2	3	5
	Yoda1				2	3	5
	CTR				4	1	5
	Pz1 TG				4	1	5
Figure 5b, c, and d	Cervical of Sham/ CTR	Mus musculus	Outbreed of C57BL/6J and DBA/2J	6-8 weeks	3	4	7
	Cervical of Sham/ Pz1 TG				3	4	7
	Cervical of Hydro/ CTR				2	5	7
	Cervical of Hydro/ Pz1 TG				3	4	7
	Mandibular of Sham/ CTR				3	3	6
	Mandibular of Sham/ Pz1 TG				2	4	6
	Mandibular of Hydro/ CTR				2	5	6
	Mandibular of Hydro/ Pz1 TG				2	4	6
Figure 5e and f	Sham/ CTR	Mus musculus	Outbreed of C57BL/6J and DBA/2J	6-8 weeks	2	3	5
	Hydro/ CTR				2	4	6
	Hydro/ Pz1 TG				3	2	5
Figure 5g	Sham/ CTR	Mus musculus	Outbreed of C57BL/6J and DBA/2J	6-8 weeks	3	3	6
	Sham/ Pz1 TG				3	3	6
	Hydro/ CTR				3	3	6
	Hydro/ Pz1 TG				3	3	6
Figure 5h	Sham/ CTR	Mus musculus	Outbreed of C57BL/6J and DBA/2J	6-8 weeks	3	4	7
	Sham/ Pz1 TG				3	4	7
	Hydro/ CTR				3	4	7
	Hydro/ Pz1 TG				3	4	7
Figure 5i, j, and l	Sham/ CTR	Mus musculus	Outbreed of C57BL/6J and DBA/2J	6-8 weeks	4	3	7
	Sham/ Pz1 TG				4	3	7
	Hydro/ CTR				4	4	8
	Hydro/ Pz1 TG				4	4	8
Figure 5k and m	Sham/ CTR	Mus musculus	Outbreed of C57BL/6J and DBA/2J	6-8 weeks	3	3	6
	Sham/ Pz1 TG				3	3	6
	Hydro/ CTR				3	3	6
	Hydro/ Pz1 TG				3	3	6
Figure 6b and c	Sham/ vehicle	Mus musculus	Outbreed of C57BL/6J and DBA/2J	6-8 weeks	2	4	6
	Hydro/ vehicle				2	4	6
	Hydro/ Yoda1				2	4	6
Figure 6d	Sham/ vehicle	Mus musculus	Outbreed of C57BL/6J and DBA/2J	6-8 weeks	4	3	7
	Sham/ Yoda1				4	3	7
	Hydro/ vehicle				4	4	8
	Hydro/ Yoda1				4	2	6
Figure 6e	Sham/ vehicle	Mus musculus	Outbreed of C57BL/6J and DBA/2J	6-8 weeks	3	3	6
	Sham/ Yoda1				3	3	6
	Hydro/ vehicle				3	3	6
	Hydro/ Yoda1				4	2	6
Figure 6f, g, and h	Sham/ vehicle	Mus musculus	Outbreed of C57BL/6J and DBA/2J	6-8 weeks	2	4	6
	Hydro/ vehicle				2	4	6
	Hydro/ Yoda1				2	4	6
Figure 6i, j, and l	Sham/ vehicle	Mus musculus	Outbreed of C57BL/6J and DBA/2J	6-8 weeks	4	2	6
	Sham/ Yoda1				4	2	6
	Hydro/ vehicle				4	2	6
	Hydro/ Yoda1				4	2	6
Figure 6k and m	Sham/ vehicle	Mus musculus	Outbreed of C57BL/6J and DBA/2J	6-8 weeks	4	2	6
	Sham/ Yoda1				4	2	6
	Hydro/ vehicle				4	2	6
	Hydro/ Yoda1				4	3	7
Figure 7b and c	CTR	Mus musculus	C57BL/6J	6-8 weeks	3	3	6
	DS				3	3	6
Figure 7d	CTR	Mus musculus	C57BL/6J	6-8 weeks	3	4	7
	DS				3	3	6
Figure 7e, f,and g	WT	Mus musculus	C57BL/6J	4 weeks	2	2	4
	DS				2	2	4
Figure 7k	CTR	Mus musculus	Outbreed of C57BL/6J and DBA/2J	11 weeks	3	2	5
	Pz1 TG				3	3	6
	DS				4	2	6
	DS/Pz1 TG				3	3	6
Figure 7l	CTR	Mus musculus	Outbreed of C57BL/6J and DBA/2J	11 weeks	3	2	5
	Pz1 TG				3	2	5
	DS				3	2	5
	DS/Pz1 TG				2	3	5
Figure 7m and n	CTR	Mus musculus	Outbreed of C57BL/6J and DBA/2J	11 weeks	2	3	5
	Pz1 TG				2	2	4
	DS				3	3	6
	DS/Pz1 TG				3	3	6
Figure 7o	CTR	Mus musculus	Outbreed of C57BL/6J and DBA/2J	11 weeks	2	3	5
	Pz1 TG				2	3	5
	DS				3	3	6
	DS/Pz1 TG				3	3	6
Figure 8b, c, and d	Cervical of CTR/ vehicle	Mus musculus	C57BL/6J	8 weeks	4	3	7
	Cervical of CTR/ Yoda1				4	3	7
	Cervical of DS/ vehicle				4	3	7
	Cervical of DS/ Yoda1				4	3	7
	Mandibular of CTR/ vehicle				5	4	9
	Mandibular of CTR/ Yoda1				5	4	9
	Mandibular of DS/ vehicle				4	5	9
	Mandibular of DS/ Yoda1				5	4	9
Figure 8e and f	CTR/ vehicle	Mus musculus	C57BL/6J	8 weeks	2	3	5
	CTR/ Yoda1				2	3	5
	DS/ vehicle				9	3	12
	DS/ Yoda1				8	4	12
Figure 8g	CTR/ vehicle	Mus musculus	C57BL/6J	8 weeks	3	3	6
	CTR/ Yoda1				3	3	6
	DS/ vehicle				3	2	5
	DS/ Yoda1				4	2	6
Extended Data Fig. 1 b	Prox1-tdTomato	Mus musculus	C57BL/6J	6 weeks	1	2	3
Extended Data Fig. 1 c	Prox1-EGFP	Mus musculus	Outbreed of C57BL/6J and DBA/2J	6 weeks	0	3	3
Extended Data Fig. 1 d	Prox1-EGFP	Mus musculus	Outbreed of C57BL/6J and DBA/2J	6 weeks	0	3	3
Extended Data Fig. 1 e	Prox1-EGFP	Mus musculus	Outbreed of C57BL/6J and DBA/2J	6 weeks	0	3	3
Extended Data Fig. 2	CTR	Mus musculus	Outbreed of C57BL/6J and DBA/2J	8 weeks	2	5	7
	Pz1 dLEC				3	4	7
Extended Data Fig. 4a-g	CTR	Mus musculus	Outbreed of C57BL/6J and DBA/2J	21 days	2	4	6
	Pz1 dLEC				3	3	6
Extended Data Fig.4 h-j	CTR	Mus musculus	Outbreed of C57BL/6J and DBA/2J	21 days	6	4	10
	Pz1 dLEC				3	7	10
Extended Data Fig.4 k-o	CTR	Mus musculus	Outbreed of C57BL/6J and DBA/2J	6 months	3	3	6
	Pz1 dLEC				2	4	6
Extended Data Fig. 5	CTR	Mus musculus	Outbreed of C57BL/6J and DBA/2J	10 weeks	4	4	8
	Pz1 TG				3	5	8
Extended Data Fig. 7	vehicle	Mus musculus	C57BL/6J	9-10 months	3	3	6
	Yoda1 12hr				3	3	6
	Yoda1 24hr				3	3	6
	Yoda1 7d				3	3	6
Supplementary Fig. 1	CTR	Mus musculus	Outbreed of C57BL/6J and DBA/2J	6-8 weeks	2	3	5
	Pz1 TG				0	3	3
	Pz1 dLEC				1	3	4
Supplementary Fig. 2	CTR	Mus musculus	Outbreed of C57BL/6J and DBA/2J	6 weeks	1	2	3
	Pz1 TG				1	2	3
	Pz1 dLEC				1	2	3
Supplementary Fig. 3 a and b	WT	Mus musculus	Outbreed of C57BL/6J and DBA/2J	7-8 weeks	4	3	7
	Prox1-CreERT2				3	3	6
Supplementary Fig. 3 c and d	WT	Mus musculus	Outbreed of C57BL/6J and DBA/2J	7-8 weeks	3	3	6
	Prox1-CreERT2				3	3	6
Supplementary Fig. 3 e	Prox1-CreERT2/R26-LSL-tdTomato	Mus musculus	Outbreed of C57BL/6J and DBA/2J	11 weeks	1	4	5
Supplementary Fig. 7	Wild type	Mus musculus	C57BL/6J	6 weeks	0	3	3
Supplementary Fig. 8	Sham/ CTR	Mus musculus	C57BL/6J	7 weeks	0	4	4
	Hydro/ CTR				0	4	4
	Sham/ perfusion				0	4	4
	Hydro/ perfusion				0	4	4
