# Supplementary material for: Piezo1 regulates meningeal lymphatic vessel drainage and alleviates excessive CSF accumulation
Source: Nat Neurosci. 2024 Mar 25;27(5):913–26. doi: 10.1038/s41593-024-01604-8 (PMC11088999; doi:10.1038/s41593-024-01604-8)
Supplement: Supplementary file 4 — Source data for the Supplementary figures. [file 41593_2024_1604_MOESM4_ESM.xlsx]

## Sheet: Sup Fig. 1b
CTR	Piezo1 TG	Piezo1 dLEC
6.284	20.128	2.188
3.686	14.21	2.42
7.03	10.497	1.146
4.764	11.072	0.751
4.553	10.723	2.225
5.48	14.824	1.283
13.011	25.723	1.766
5.753	25.783	1.803
4.07	14.642	1.061
5.733	13.811	1.004
2.103	18.508	0.566
2.853	16.543	0.576
6.071	29.456	1.23
6.526	15.129	1.428
5.443	14.977	1.643
6.024	42.666	1.36

## Sheet: Sup Fig. 3b
density				thickness
WT	Prox1-CreERT2	WT	Prox1-CreERT2	WT	Prox1-CreERT2	WT	Prox1-CreERT2
105.454	85.7618	105.825	84.2076	94.2293	115.638	96.2151	117.797
84.5244	59.2908	116.111	65.7779	90.6393	77.1545	138.234	93.6461
105.534	103.947	124.83	115.322	102.388	100.941	94.9985	102.671
103.167	110.215	80.1145	72.8982	99.2021	99.9991	77.9244	116.016
141.741	125.199	80.0292	125.139	120.643	117.848	85.6218	94.429
82.991	98.3517	98.4163	105.782	97.9249	119.607	99.0785	113.477
76.5884		94.675		94.9739		107.928

## Sheet: Sup Fig. 3d
WT	Prox1-CreERT2
60.8328	88.0819
71.5362	64.7031
64.2181	63.8279
100.599	140.244
125.461	141.801
177.353	132.769

## Sheet: Sup Fig. 4a
0	10	20	40	60
105.546	208.266	128.011	57.5651	96.0315
112.376	230.855	139.411	41.9515	109.398
82.0783	338.521	193.857	55.5207	107.967

## Sheet: Sup Fig. 4b
0	10	20	40	60
106.613	197.621	307.181	296.982	374.475
107.152	171.639	369.738	284.456	461.444
86.2354	207.859	441.302	381.257	380.849

## Sheet: Sup Fig. 4c
0	10	20	40	60
107.267	756.084	523.484	472.107	671.722
93.7498	704.539	513.634	587.602	775.222
98.9835	593.174	575.529	617.668	733.29

## Sheet: Sup Fig. 4d
Vehicle	0.5μM	1μM	2μM
101.409	40.0428	39.9968	22.4913
91.713	43.8695	42.3425	24.7818
100.719	65.6617	32.0673	21.2126
122.998	75.3113	35.5813	26.9712
98.7777	55.3497	31.6442	19.612
85.6325	67.3635	37.1267	26.1984
104.315	51.1642	49.2049	17.2479
94.4358	50.3639	52.5441	21.1759
	46.2428	56.3524	21.2126
	49.9684	58.1922
	66.416	48.3678
	52.8752	54.3563

## Sheet: Sup Fig. 4e
Vehicle	0.5μM	1μM	2μM
8.0734	14.482	37.5284	42.9721
8.88864	20.8787	45.3957	61.9456
5.27619	33.6726	22.1556	51.8365
8.92983	26.4352	32.9851	46.0701
3.99481	20.7611	21.7517	33.0618
8.90948	27.8251	35.1034	40.5387
5.45287	14.7714	23.5498	38.5349
10.9553	22.2192	37.2636	79.0489
	21.4116	30.3534	38.5967
	20.3167	39.9731
	19.3229	34.5524
	12.3913	26.694

## Sheet: Sup Fig. 5b
0	8	24	0	8	24
100.137	107.325	113.746	109.005	114.676	99.1085
102.552	117.105	99.3779	102.157	114.858	105.022
97.3118	110.64	96.5308	115.19	117.231	103.83

## Sheet: Sup Fig. 5c
0	8	24	0	8	24
102.028	108.374	105.074	120.388	120.523	106.32
99.8481	129.29	118.891	113.414	99.6682	98.0486
98.1238	103.933	85.3972	78.7461	87.4336	82.4483

[truncated: 2 more sheets: Sup Fig. 5d, Sup Fig. 8]
