# Supplementary material for: Piezo1 regulates meningeal lymphatic vessel drainage and alleviates excessive CSF accumulation
Source: Nat Neurosci. 2024 Mar 25;27(5):913–26. doi: 10.1038/s41593-024-01604-8 (PMC11088999; doi:10.1038/s41593-024-01604-8)
Supplement: Supplementary file 11 — Statistical source data. [file 41593_2024_1604_MOESM11_ESM.xlsx]

## Sheet: Fig. 1v
SS		MMA		TS
CTR	Pz1 dLEC	CTR	Pz1 dLEC	CTR	Pz1 dLEC
111.458	37.5	113.495	49.827	94.2882	24.7028
65.2778	60.0694	80.9689	67.128	70.6292	35.4885
88.8889	62.1528	76.8166	78.2007	102.29	68.7156
124.653	65.625	113.495	48.4429	106.292	58.9736
120.833	55.2083	109.343	78.8927	135.17	37.5761
88.8889	48.6111	105.882	68.5121	91.3308	39.4897

## Sheet: Fig. 1w
SS		MMA		TS
CTR	Pz1 dLEC	CTR	Pz1 dLEC	CTR	Pz1 dLEC
92.3605	66.1708	90.1038	80.2663	92.3545	52.9978
142.368	88.4318	87.3988	60.703	76.6877	82.0079
80.0243	77.1063	112.997	79.8846	104.101	70.3911
86.2757	77.6236	105.736	49.2737	92.7689	55.0708
89.7006	79.2423	91.0552	98.3858	102.112	84.9436
109.271	86.2855	112.71	70.2782	131.976	62.7398
