# Supplementary material for: Piezo1 regulates meningeal lymphatic vessel drainage and alleviates excessive CSF accumulation
Source: Nat Neurosci. 2024 Mar 25;27(5):913–26. doi: 10.1038/s41593-024-01604-8 (PMC11088999; doi:10.1038/s41593-024-01604-8)
Supplement: Supplementary file 12 — Statistical source data. [file 41593_2024_1604_MOESM12_ESM.xlsx]

## Sheet: Fig. 2c
Cervical		Mandibular
WT	P1ΔLEC	WT	P1ΔLEC
69.8781	8.14266	86.3163	38.0985
50.7513	10.3072	95.6943	25.4747
108.097	9.03326	107.48	59.1043
158.495	21.9845	85.7246	40.5376
174.868	29.8532	111.805	29.5754
89.0913	9.64494	112.98	32.2381
50.8084	20.6715		69.4611
98.0104	0.331122		28.7222
			16.6471

## Sheet: Fig. 2e
WT	P1dLEC
10.4965	15.5375
9.593	12.0909
10.5284	11.0864
10.5682	15.952
10.7622	19.1807
9.77901	12.7791
9.50265	14.4985
9.81887	11.0386

## Sheet: Fig. 2f
WT	P1ΔLEC
2.7	4
2.8	3.9
3.6	4.9
3.7	4.7
3.5	4.4

## Sheet: Fig. 2g
WT	P1ΔLEC
77.7382	78.019
77.7258	77.9059
77.6673	77.9797
77.8811	78.0074
77.3992	77.9757

## Sheet: Fig. 2j
Pz1 TG	WT
320.822	73.673
313.95	55.5432
264.971	96.1621
74.6218	108.548
	240.046
	26.0279
