# Supplementary material for: Piezo1 regulates meningeal lymphatic vessel drainage and alleviates excessive CSF accumulation
Source: Nat Neurosci. 2024 Mar 25;27(5):913–26. doi: 10.1038/s41593-024-01604-8 (PMC11088999; doi:10.1038/s41593-024-01604-8)
Supplement: Supplementary file 13 — Statistical source data. [file 41593_2024_1604_MOESM13_ESM.xlsx]

## Sheet: Fig. 3c
7 weeks		10 months
Vehicle	Yoda1	Vehicle	Yoda1
71.1094	174.21	16.0103	79.9097
128.88	146.945	12.5179	74.4597
93.9036	127.716	30.4321	94.4129
46.3212	127.828	60.497	145.628
113.008	183.972	65.6629	75.2705
94.8079			88.6927

## Sheet: Fig. 3d
7 Weeks	10 Months
174.21	215.832
146.945	201.112
127.716	255.004
127.828	393.333
183.972	203.302
	239.554

## Sheet: Fig. 3f
7 weeks		10 months
Vehicle	Yoda1	Vehicle	Yoda1
92.3133	226.654	77.2829	200.981
100.544	224.752	26.6295	179.432
90.4464	243.492	7.90899	252.869
89.8577	163.769	92.7139	256.835
100.972	207.983	33.3911
101.386	193.034
70.4259
137.502
116.553

## Sheet: Fig. 3g
7 Weeks	10 Months
226.654	422.361
224.752	377.075
243.492	531.403
163.769	539.736
207.983
193.034

## Sheet: Fig. 3h
time(min)	Vehicle						Yoda1
10	143.067	0	135.092	140.213	107.681	73.9478	656.955	1050.15	135.007	160.655	3224.04	931.625
15	153.301	0	144.302	138.89	94.7818	58.7553	873.743	1032.3	415.212	478.448	3213.19	1001.21
20	193.179	0	284.489	130.367	86.4873	142.988	1020.44	1007.53	1010.39	952.049	3381.21	1108.34
25	240.665	0	472.327	92.2056	82.6912	276.55	1312.12	1020.54	1623.61	1413.54	3498.29	1238.56
30	273.705	0	618.365	87.678	95.5801	389.17	1534.17	1108.03	2215.22	1726.05	3639.64	1328.91
35	313.051	0	738.528	93.8481	102.533	488.488	1720.9	1301.94	2340.14	2009.22	3746.64	1399.1
40	389.804	0	874.341	102.372	105.2	600.759	1825.82	1630.67	2628.31	2233.9	3823.4	1484.58
45	504.342	4.59533	884.734	108.678	110.644	1068.74	1882.67	2063.62	2810.54	2406.21	3945.51	1541.41
50	616.979	29.8664	1011.02	118.505	113.87	745.666	1948.72	2462.79	3011.44	2508.28	4028.24	1618.71
55	716.085	66.8742	1126.39	125.977	121.353	851.169	2013.88	2705.03	3111.17	2591.25	4161.85	1676.39
60	841.598	91.9203	1363.13	131.76	125.762	940.39	2056.08	2871.08	3203.05	2656.4	4219.7	1700.87
65	929.217	104.148	1426.22	140.033	129.604	1030.68	2094.68	2988.02	3240.41	2702.85	4250.31	1720.99
70	1005.86	113.164	1469.45	144.288	133.231	1083.05	2116.54	3080.46	3275.28	2742.78	4244.85	1741.28
75	1080.28	114.968	1504.01	156.434	137.402	1151.26	2108.94	3156.1	3271.59	2769.18	4248.52	1752.14
80	1166.94	114.773	1545.04	150.572	141.125	1223.52	2107.34	3196.99	3277.88	2740.14	4269.99	1752.13
85	1232.9	119.788	1585.53	153.331	144.987	1270.29	2110.22	3243.7	3277.5	2735.64	4296.29	1748.56
90	1279.45	131.951	1615.13	154.945	147.587	1302.08	2106.27	3269.36	3261.36	2711.23	4305.11	1749.88

## Sheet: Fig. 3j
CTR		Pz1 dLEC
Vehicle	Yoda1	Vehicle	Yoda1
110.988	177.524	45.4286	54.3031
102.888	139.431	60.0322	50.0568
82.4656	147.295	46.7766	72.3554
59.4368	140.195	51.3374	64.6267
78.9271	144.082	75.2762	54.4042
127.153	201.362	61.1331	54.8872
96.6199	113.088	65.4917	67.6486
129.68	262.203	61.1331	70.2772
111.841	144.138

## Sheet: Fig. 3k
CTR		Pz1 dLEC
Vehicle	Yoda1	Vehicle	Yoda1
86.5028	228.851	41.1801	65.7406
111.801	185.642	33.1285	46.0356
107.597	172.145	49.8955	57.6398
104.192	209.355	50.7806	36.0049
84.032	215.845	83.2207	66.4782
95.1076	188.629	45.2243	85.925
102.655	248.002	51.9115	38.8691
109.404	224.683	85.5439	65.9127
98.7093	206.564
