# Supplementary material for: Piezo1 regulates meningeal lymphatic vessel drainage and alleviates excessive CSF accumulation
Source: Nat Neurosci. 2024 Mar 25;27(5):913–26. doi: 10.1038/s41593-024-01604-8 (PMC11088999; doi:10.1038/s41593-024-01604-8)
Supplement: Supplementary file 14 — Statistical source data. [file 41593_2024_1604_MOESM14_ESM.xlsx]

## Sheet: Fig. 4c
siCTR		siPiezo1
Vehicle	Yoda1	Vehicle	Yoda1
92.9552	106.727	87.8924	93.3856
100.803	109.865	108.296	94.1704
103.157	107.511	104.372	98.0942
99.2332	102.018	105.942	94.1704
99.2332	101.233	101.233	97.3094
96.8789	108.296	99.6637
93.7399	101.233	98.8789
	101.233	102.018

## Sheet: Fig. 4d
Pressure (cmH2O)	Control						Yoda-1						L-NAME+Yoda-1
0.5	9.92625	5.19012	16.9135	13.7029	16.8724	14.3245	-0.506761	3.89074	10.0875	8.65876	11.1809	8.69358	13.9821	16.154	20.4899	13.5069	14.9197	22.2298
1	9.37321	5.30593	16.8647	13.7371	16.1021	13.4959	1.00444	2.98122	9.27565	8.18287	10.5617	7.27417	14.7864	13.8682	20.5276	13.6939	13.8612	21.1696
2	10.4203	6.44917	16.1062	12.786	12.8668	14.5356	2.47186	2.70249	7.02935	6.96425	7.85187	6.35079	14.7734	13.3066	21.6869	12.8787	10.7876	22.7355
3	10.869	6.3799	17.6545	13.7188	10.3829	15.0464	2.75509	2.26366	7.09476	5.79537	7.61407	5.35015	16.213	13.5209	23.0468	14.4326	10.1496	23.8193
5	10.7432	6.46717	17.5825	16.5542	7.26137	15.4848	2.81	1.93716	4.33119	5.43422	5.4179	2.09431	16.9993	14.4689	24.2412	17.7309	9.056	25.3092
7	10.5451	6.75182	18.4872	19.0479	5.84827	15.8624	2.57826	1.72881	2.95119	5.88103	3.86049	1.8874	16.385	14.8627	24.4982	20.0061	8.01609	24.0398
10	9.00308	6.65376	15.5295	17.5823	5.53186	12.8282	1.94262	2.27532	1.63588	5.72955	5.48963	1.77871	9.9591	9.06979	18.7046	16.3397	7.02156	15.1054

## Sheet: Fig. 4f
Vehicle	Yoda1
Vehicle	Vehicle	L-NAME	Capivasertib	Axitinib	SAR131675	Cabozantinib
91.5217	271.236	104.084	89.779	198.089	448.278	382.586
123.114	370.648	262.964	166.536	327.289	373.808	401.759
39.6767	355.866	171.903	105.608	307.953	187.369	287.485
91.0918	240.818	193.838	73.447	292.744	197.927	385.215
124.047	385.414	161.442	205.99	214.552	317.904	277.332
147.231	546.634	267.477	243.333	141.983	177.62	303.787
83.3177	428.007	241.467	178.694	155.534	195.864	163.22

## Sheet: Fig. 4g
Vehicle	Yoda1
Vehicle	Vehicle	L-NAME	Capivasertib	Axitinib	SAR131675	Cabozantinib
137.756	377.553	192.324	186.447	156.305	278.607	244.434
75.2041	326.015	151.112	100.357	247.881	331.843	328.212
131.002	340.192	143.155	39.712	143.559	186.961	252.566
34.4962	249.299	94.677	59.8076	137.45	161.411	146.736
93.2762	212.287	125.922	77.7611	145.261	223.82	176.011
46.4336	389.011	131.82	103.252	141.214	158.745	274.428
181.831	249.875	211.299	208.784	173.931	150.442	236.585

## Sheet: Fig. 4h
Vehicle	Yoda1	CTR	Pz1 TG
8.09965	3.783	5.43393	3.94514
4.88076	4.36478	3.36144	3.7191
5.37504	5.83164	3.28133	4.76536
4.67761	4.33426	3.99092	4.6223
4.21981	6.2799	3.64757	4.56316

## Sheet: Fig. 4i
Vehicle	Yoda1	CTR	Pz1 TG
2.47569	2.90276	2.41273	1.02339
1.34734	1.35601	2.48208	1.82505
2.50307	3.38823	1.38065	1.31723
2.31828	2.01714	1.98429	1.10689
2.02262	3.04648	1.43677	1.97334
