# Supplementary material for: Piezo1 regulates meningeal lymphatic vessel drainage and alleviates excessive CSF accumulation
Source: Nat Neurosci. 2024 Mar 25;27(5):913–26. doi: 10.1038/s41593-024-01604-8 (PMC11088999; doi:10.1038/s41593-024-01604-8)
Supplement: Supplementary file 16 — Statistical source data. [file 41593_2024_1604_MOESM16_ESM.xlsx]

## Sheet: Fig. 5c
Sham		Hydro
CTR	Pz1 TG	CTR	Pz1 TG
157.142	276.359	19.9019	51.1291
109.786	256.306	40.8011	145.341
96.3581	291.507	20.7802	135.985
85.9625	270.457	22.7326	160.361
65.1387	248.72	36.3627	102.544
103.67	284.073	47.5047	62.9872
81.9423	180.974	35.543	137.637

## Sheet: Fig. 5d
Sham		Hydro
CTR	Pz1 TG	CTR	Pz1 TG
51.021	215.795	17.5529	27.3372
141.867	181.903	15.8926	32.1934
81.1715	233.689	22.8163	24.4483
92.0545	268.104	16.5458	36.3694
84.0247	244.197	11.2217	24.6509
149.861	152.602	19.7257	46.0157

## Sheet: Fig. 5f
Sham	Hydro
CTR	CTR	Pz1 TG
12.6038	57.255	35.6349
8.87817	56.9468	37.9202
11.5461	49.6896	41.4864
13.8447	89.3956	37.131
11.9876	54.3426	21.5298
	68.4239

## Sheet: Fig. 5g
Sham		Hydro
CTR	P1 TG	CTR	P1 TG
78.4008	77.9541	81.7754	77.873
78.7623	76.2096	81.5348	78.1904
77.9524	76.5724	84.0589	78.3858
77.6735	77.8263	80.2728	77.6536
76.5424	77.2282	79.1391	78.3592
77.1567	77.8128	79.793	77.2929

## Sheet: Fig. 5h
Sham		Hydro
CTR	P1 TG	CTR	P1 TG
3.9	2.8	27.1	4.5
4.9	3.4	15.9	4.9
3.6	3.6	18.9	3.2
4.3	3.1	27.3	3.7
2.6	3.1	20.8	8.8
3.5	2.9	22.3	10.1
3.5		17.4	7.4

## Sheet: Fig. 5i
Sham		Hydro
CTR	P1 TG	CTR	P1 TG
17.9881	35.337	3.2146	17.9792
20.0006	25.8927	6.51898	12.7648
24.8931	21.8112	5.59492	13.8058
18.9903	16.3629	2.21101	12.5453
26.1037	18.2933	7.65587	14.3858
20.2694	19.3131	8.45996	14.6049
18.1781	17.8216	4.95083	15.4672
		6.05762	19.002

## Sheet: Fig. 5j
Sham		Hydro
CTR	P1 TG	CTR	P1 TG
14.626	39.3906	6.98061	29.0859
9.52909	20.3878	0.166205	0.166205
21.3296	13.1302	0	15.7341
14.0166	5.26316	4.48754	10.6371
12.9086	19.2151	6.37119	25.2632
17.8393	27.313	6.03878	19.5776
15.4017	13.6288	13.6288	10.9695
		0	19.6676

## Sheet: Fig. 5k
Sham		Hydro
CTR	P1 TG	CTR	P1 TG
110.5	120	34	49
97.5	88.3	37.5	75.5
102	89.9	37.5	55
87	103.4	49	60
113	95.5	32	44
100.9	106	34	59.3

## Sheet: Fig. 5l
Sham		Hydro
CTR	P1 TG	CTR	P1 TG
29.3046	35.8657	10.375	32.5378
25.5123	85.5697	19.9218	31.5388
33.5415	25.4804	13.1861	31.4228
25.3008	25.4315	12.1541	16.7604
58.3912	47.8384	17.204	28.5117
50.2854	41.7694	18.0006	25.606
32.2323	37.4456	11.888	54.0895
		13.2153	22.4406

## Sheet: Fig. 5m
Sham		Hydro
CTR	P1 TG	CTR	P1 TG
180	180	11.5	31
180	180	15	28
180	180	7.5	31
180	180	14	18
180	180	8	18
180	180	6	25
