# Supplementary material for: Piezo1 regulates meningeal lymphatic vessel drainage and alleviates excessive CSF accumulation
Source: Nat Neurosci. 2024 Mar 25;27(5):913–26. doi: 10.1038/s41593-024-01604-8 (PMC11088999; doi:10.1038/s41593-024-01604-8)
Supplement: Supplementary file 17 — Statistical source data. [file 41593_2024_1604_MOESM17_ESM.xlsx]

## Sheet: Fig. 6c
Sham	Hydro
Vehicle	Vehicle	Yoda1
17.0091	120.326	63.6523
13.1022	77.2052	69.9371
11.2594	80.3002	44.4735
8.552	91.6097	52.6644
11.444	68.9564	54.6705
9.06606	80.1156	54.138

## Sheet: Fig. 6d
Sham		Hydro
Vehicle	Yoda1	Vehicle	Yoda1
78.5562	78.572	80.2228	80.0529
78.4492	78.753	81.1741	78.6315
78.8099	78.5676	80.1071	78.2273
78.3389	78.8009	81.2772	79.7949
78.3803	78.6539	81.6144	78.8949
78.374	78.8466	81.149	78.7351
78.5488		81.7322
		81.1992

## Sheet: Fig. 6e
Sham		Hydro
Vehicle	Yoda1	Vehicle	Yoda1
3.3	4	9.2	3.4
4	2.8	6.9	4.5
2.9	3.7	7.5	5
3.9	3.6	15.3	5.1
4.5	3.8	17.2	4.4
3.8	3.7	15.2	4.9

## Sheet: Fig. 6g
Sham	Hydro
Vehicle	Vehicle	Yoda1
70.3804	7.47733	52.1373
135.621	8.39851	17.1595
118.927	7.18239	50.5171
88.326	3.28067	41.5235
109.765	6.78352	12.0105
76.9807	7.33701	9.855

## Sheet: Fig. 6h
Sham	Hydro
Vehicle	Vehicle	Yoda1
141.531	3.60368	11.3049
115.188	5.07627	9.83957
55.9764	6.737	19.8854
86.5951	6.04412	10.5379
115.294	5.87045	8.80839
85.4155	8.25481	17.577

## Sheet: Fig. 6i
Sham		Hydro
Vehicle	Yoda1	Vehicle	Yoda1
20.6425	18.6281	4.72808	10.2086
19.0346	20.369	1.54849	6.24214
9.6572	24.4299	5.40017	6.88099
19.2018	13.9864	4.50119	4.90609
19.9316	19.8333	4.45477	6.24096
19.5201	20.0697	3.08153	16.542

## Sheet: Fig. 6j
Sham		Hydro
Vehicle	Yoda1	Vehicle	Yoda1
29.3333	40.8889	25.7778	29.6667
32	35	24.1111	32.2222
40.3889	39.4444	29.1667	32.2778
33.3333	36.5139	24.8889	25.6944
34.1667	30.7222	26.1111	18.1667
35.7778	35.5556	36.5	20.1111

## Sheet: Fig. 6k
Sham		Hydro
Vehicle	Yoda1	Vehicle	Yoda1
109	128	32	35
128	72	34	37
100	94	32	61
101	85	34	50
105	146	30	80
103	119	32	43
			45

## Sheet: Fig. 6l
Sham		Hydro
Vehicle	Yoda1	Vehicle	Yoda1
54.6328	36.9833	17.2772	23.3322
45.1134	58.0147	8.45643	27.5579
25.1077	51.4656	15.5104	25.5832
41.7052	45.0437	14.0877	16.6423
46.4402	44.4546	14.8168	32.0987
45.3024	50.2484	18.7158	46.0614

## Sheet: Fig. 6m
Sham		Hydro
Vehicle	Yoda1	Vehicle	Yoda1
180	180	27	27
180	180	8	29
180	180	7	27
180	180	22	40
180	180	21	32
180	180	13	39
			28
