# Supplementary material for: Piezo1 regulates meningeal lymphatic vessel drainage and alleviates excessive CSF accumulation
Source: Nat Neurosci. 2024 Mar 25;27(5):913–26. doi: 10.1038/s41593-024-01604-8 (PMC11088999; doi:10.1038/s41593-024-01604-8)
Supplement: Supplementary file 18 — Statistical source data. [file 41593_2024_1604_MOESM18_ESM.xlsx]

## Sheet: Fig. 7c
CTR	DS
13.9564	21.8926
13.9546	22.2207
13.951	22.1569
13.1087	22.7256
11.3017	25.4254
10.2068	23.2783

## Sheet: Fig. 7d
CTR	DS
4.7	2.9
2.7	3.3
5.2	4.8
3.6	3.7
3.1	4
3.2	3.3
3.3

## Sheet: Fig. 7f
TS		COS		SSS
WT	DS	WT	DS	WT	DS
127.707	66.9562	125.49	48.0392	140.884	41.989
81.7251	64.2879	78.6765	72.0588	88.3978	29.8343
77.3813	73.7822	111.029	75.4902	106.077	27.6243
113.186	47.5954	84.8039	70.3431	64.6409	27.0718

## Sheet: Fig. 7g
TS		COS		SSS
WT	DS	WT	DS	WT	DS
99.5725	68.9695	109.676	92.4004	107.255	65.3806
108.689	71.6113	65.2588	107.748	118.426	69.2005
85.4177	79.4116	126.191	96.7752	102.761	58.6659
106.321	60.8395	98.8739	98.0518	71.5581	63.3237

## Sheet: Fig. 7k
CTR	Pz1 TG	DS	DS; Pz1 TG
45.4771	222.61	24.0306	65.4565
51.9657	167.941	35.4636	162.971
135.574	240.86	31.3881	108.257
142.919	282.425	7.07968	79.5726
124.064	142.461	17.4806	131.835

## Sheet: Fig. 7l
CTR	Pz1 TG	DS	DS; Pz1 TG
45.4771	222.61	24.0306	65.4565
51.9657	167.941	35.4636	162.971
135.574	240.86	31.3881	108.257
142.919	282.425	7.07968	79.5726
124.064	142.461	17.4806	131.835

## Sheet: Fig. 7n
CTR	Pz1 TG	DS	DS; Pz1 TG
11.1874	11.9554	31.8987	13.6986
13.4063	10.8207	24.6707	13.4408
15.7766	13.9324	20.512	14.517
10.9137	3.4014	20.6449	15.0299
4.83636		15.9307	10.7117
		21.4527	6.03216

## Sheet: Fig. 7o
CTR	Pz1 TG	DS	DS; Pz1 TG
78.2316	78.3841	79.0958	78.3185
78.3387	78.1109	79.0895	78.3115
78.0004	77.7352	78.6676	78.4142
78.1998	77.8144	78.7508	78.4247
77.9226	77.8835	78.6433	78.275
		78.5937	78.343
