# Supplementary material for: Piezo1 regulates meningeal lymphatic vessel drainage and alleviates excessive CSF accumulation
Source: Nat Neurosci. 2024 Mar 25;27(5):913–26. doi: 10.1038/s41593-024-01604-8 (PMC11088999; doi:10.1038/s41593-024-01604-8)
Supplement: Supplementary file 19 — Statistical source data. [file 41593_2024_1604_MOESM19_ESM.xlsx]

## Sheet: Fig. 8c
Vehicle	Yoda1	Vehicle	Yoda1
102.841	265.6	30.9733	118.76
100.101	269.456	8.96713	182.446
96.3751	292.581	62.2455	160.908
82.9094	220.026	44.1253	142.693
100.989	312.139	52.0768	130.283
107.816	408.806	69.2508	136.624
108.969	336.843	48.5811	215.464

## Sheet: Fig. 8d
Vehicle	Yoda1	Vehicle	Yoda1
78.4927	184.561	54.6598	138.415
102.96	196.659	47.0322	129.846
83.6649	224.724	10.5912	136.175
94.1696	203.165	65.1017	166.481
78.224	394.368	67.1414	145.639
109.133	252.329	42.359	146.407
121.943	214.476	55.6222	159.562
121.532	184.606	54.9895	153.042
109.881	210.539	66.5337	146.095

## Sheet: Fig. 8f
Vehicle	Yoda1	Vehicle	Yoda1
13.1087	14.2487	25.4254	19.4491
11.3017	9.24489	23.2783	17.2063
10.2068	16.3639	23.2119	21.8699
13.1022	13.5461	24.2881	17.8361
17.0091	10.9842	44.5902	23.4377
		26.018	13.6348
		23.3128	19.667
		22.0719	18.6359
		21.6759	17.0522
		27.7692	25.2022
		36.3152	25.9888
		30.9872	25.2527

## Sheet: Fig. 8g
Vehicle	Yoda1	Vehicle	Yoda1
77.53	77.32	78.31	77.79
77.49	77.84	78.36	77.68
77.62	77.23	78.2	77.97
77.4479	77.3802	78.022	77.1349
77.4739	77.4494	78.1008	77.7827
77.2593	77.806		77.9601
