# Supplementary material for: Piezo1 regulates meningeal lymphatic vessel drainage and alleviates excessive CSF accumulation
Source: Nat Neurosci. 2024 Mar 25;27(5):913–26. doi: 10.1038/s41593-024-01604-8 (PMC11088999; doi:10.1038/s41593-024-01604-8)
Supplement: Supplementary file 20 — Statistical source data. [file 41593_2024_1604_MOESM20_ESM.xlsx]

## Sheet: Ex Fig. 1f
CTR	mPiezo1 O.E.
146.363	1461.04
59.2322	1975.02
94.4046	2018.8
