# Supplementary material for: Piezo1 regulates meningeal lymphatic vessel drainage and alleviates excessive CSF accumulation
Source: Nat Neurosci. 2024 Mar 25;27(5):913–26. doi: 10.1038/s41593-024-01604-8 (PMC11088999; doi:10.1038/s41593-024-01604-8)
Supplement: Supplementary file 22 — Statistical source data. [file 41593_2024_1604_MOESM22_ESM.xlsx]

## Sheet: Ex Fig. 2b
TS		MMA
CTR	Pz1 dLEC	CTR	Pz1 dLEC
98.5982	101.909	119.487	82.5641
105.337	80.8647	69.7436	118.974
122.361	78.0274	116.923	124.103
79.8007	72.4709	127.692	87.1795
85.8301	85.1208	53.8462	119.487
105.692	91.3866	107.692	114.359
102.381	118.696	104.615	102.564

## Sheet: Ex Fig. 2c
TS		MMA
CTR	Pz1 dLEC	CTR	Pz1 dLEC
94.6571	88.6305	105.066	96.5295
106.222	91.0764	98.7014	107.115
99.6359	77.5946	100.237	116.543
95.445	78.9214	95.0258	89.9315
97.2784	96.2003	85.8179	100.172
101.446	99.1396	96.8562	84.4209
105.315	120.598	118.296	96.1
