# Supplementary material for: Piezo1 regulates meningeal lymphatic vessel drainage and alleviates excessive CSF accumulation
Source: Nat Neurosci. 2024 Mar 25;27(5):913–26. doi: 10.1038/s41593-024-01604-8 (PMC11088999; doi:10.1038/s41593-024-01604-8)
Supplement: Supplementary file 23 — Statistical source data. [file 41593_2024_1604_MOESM23_ESM.xlsx]

## Sheet: Ex Fig. 4b
CTR	Pz1 dLEC
28	12
31	22
20	13
35	11
31	10
28	13

## Sheet: Ex Fig. 4c
CTR	Pz1 dLEC
14	2
20	5
13	5
12	2
11	3
5	2

## Sheet: Ex Fig. 4d
CTR	Pz1 dLEC
14	5
18	9
23	15
19	10
26	10
20	16

## Sheet: Ex Fig. 4f
CTR	Pz1 dLEC	CTR	Pz1 dLEC
130.395	142.067	115.008	105.213
92.6444	98.7538	105.213	123.855
108.602	92.7356	93.8389	83.4123
85.5319	83.7994	94.1548	56.872
86.1702	96.2918	93.8389	95.7346
96.6565	94.7416	97.9463	103.002

## Sheet: Ex Fig. 4g
CTR	Pz1 dLEC	CTR	Pz1 dLEC
106.079	96.4498	89.2189	92.0883
99.9109	103.125	79.0796	101.309
110.214	91.761	110.781	84.8371
93.5487	102.747	119.051	68.9758
95.3773	97.5932	108.102	86.0875
94.8698	90.1571	93.7681	98.1032

## Sheet: Ex Fig. 4i
WT	Pz1 dLEC
109.355	129.824
109.625	105.364
125.898	25.2361
65.8565	71.5711
159.627	66.7922
99.3144	65.8859
48.2771	30.6565
49.2835	37.2951
107.365	51.8436
125.398	62.8903

## Sheet: Ex Fig. 4j
WT	Pz1 dLEC
120.064	42.6735
55.1487	38.2107
84.3295	45.7663
91.4525	42.5053
124.111	57.1438
77.0784	43.5148
101.7	33.4193
100.546	54.7
120.521	95.1862
125.048	87.7027

## Sheet: Ex Fig. 4l
CTR	Pz1dLEC
23	36
30	24
24	18
31	22
20	24
18	15

## Sheet: Ex Fig. 4m
CTR	Pz1dLEC
9	14
6	16
10	10
15	9
13	7
17	12

## Sheet: Ex Fig. 4o
WT	Pz1dLEC	WT	Pz1dLEC
151.641	67.8589	96.7157	34.5046
122.068	61.9497	112.321	63.492
90.191	34.7511	78.1882	69.6376
67.9473	50.4364	77.3586	37.1757
85.8721	28.8957	113.388	45.4068
82.2806	12.8575	122.029	59.6503
