# Supplementary material for: Piezo1 regulates meningeal lymphatic vessel drainage and alleviates excessive CSF accumulation
Source: Nat Neurosci. 2024 Mar 25;27(5):913–26. doi: 10.1038/s41593-024-01604-8 (PMC11088999; doi:10.1038/s41593-024-01604-8)
Supplement: Supplementary file 24 — Statistical source data. [file 41593_2024_1604_MOESM24_ESM.xlsx]

## Sheet: Ex Fig. 5b
TS		MMA
WT	Pz1 TG	WT	Pz1 TG
123.482	94.2025	111.686	118.389
110.94	102.533	106.589	108.092
82.8251	125.094	82.5422	109.344
119.073	126.903	72.3634	106.537
97.2328	94.4494	140.312	88.0688
67.9569	90.7515	99.2622	111.147
111.454	82.4514	84.7118	107.822
87.037	84.5706	102.533	59.2594

## Sheet: Ex Fig. 5c
TS		MMA
WT	Pz1 TG	WT	Pz1 TG
98.2512	111.74	99.0296	101.598
102.007	96.8866	117.929	102.388
103.038	120.349	109.19	111.328
119.776	105.639	108.869	86.1649
97.6465	100.06	96.047	95.6367
84.7386	95.6192	100.775	100.428
89.4502	99.1233	72.8783	113.561
105.093	101.291	95.2811	134.138
