# Supplementary material for: Piezo1 regulates meningeal lymphatic vessel drainage and alleviates excessive CSF accumulation
Source: Nat Neurosci. 2024 Mar 25;27(5):913–26. doi: 10.1038/s41593-024-01604-8 (PMC11088999; doi:10.1038/s41593-024-01604-8)
Supplement: Supplementary file 25 — Statistical source data. [file 41593_2024_1604_MOESM25_ESM.xlsx]

## Sheet: Ex Fig. 7b
Vehicle	Yoda1 12hr	Yoda1 24hr	Yoda1 7d
111.744	319.336	177.631	165.147
149.029	340.836	171.195	96.7912
131.524	904.134	437.877	83.6971
91.4093	419.9	368.384	278.722
56.7598	276.419	221.407	78.4816
59.5339	191.807	96.9576	84.3906

## Sheet: Ex Fig. 7c
Vehicle	Yoda1 12hr	Yoda1 24hr	Yoda1 7d
103.498	334.12	163.967	99.588
114.292	349.76	247.235	99.6614
110.529	257.185	142.507	91.7494
109.715	202.572	167.653	120.862
101.148	311.467	194.513	80.9003
60.8175	380.839	140.047	81.4694
