# Supplementary material for: Piezo1 regulates meningeal lymphatic vessel drainage and alleviates excessive CSF accumulation
Source: Nat Neurosci. 2024 Mar 25;27(5):913–26. doi: 10.1038/s41593-024-01604-8 (PMC11088999; doi:10.1038/s41593-024-01604-8)
Supplement: Supplementary file 26 — Statistical source data. [file 41593_2024_1604_MOESM26_ESM.xlsx]

## Sheet: Ex Fig. 8b
0	0.125	0.25	0.5	1	2
101.599	364.677	220.121	1189.25	1342.1	4532.4
101.502	263.955	197.781	1193.07	1076.41	3304.89
98.899	249.214	215.473	1225.63	1046.77	3672.61

## Sheet: Ex Fig. 8c
0	0.125	0.25	0.5	1	2
97.5584	211.37	501.826	1386.1	2209.94	4202.81
99.3437	181.521	397.531	2215.95	3040.47	2972.31
103.098	277.703	769.855	1644.94	2988.87	4371.35

## Sheet: Ex Fig. 8e
0	10	20	40	60
94.2865	931.316	443.567	337.139	3370.71
90.787	1045.07	473.786	731.444	1630.41
114.927	940.901	629.018	421.706	1225.71

## Sheet: Ex Fig. 8f
0	10	20	40	60
91.7487	486.325	1253.3	1082.18	1223.04
106.504	962.717	1441	772.397	1067.77
101.747	771.174	1567.8	618.129	886.675

## Sheet: Ex Fig. 8h
0	15min.	8hr.	24hr.
99.5735	2172.64	3220.33	93.2229
117.266	2131.83	3033.95	229.913
83.1609	1942.67	2813.04	72.3042

## Sheet: Ex Fig. 8i
0	15min.	8hr.	24hr.
69.3015	1649.45	4381.85	96.9276
110.766	1930.58	4071.11	444.389
119.932	1872.03	4520.83	242.779

## Sheet: Ex Fig. 8j
0	15min.	8hr.	24hr.
66.178	4769.61	1959.77	1628.46
146.444	5485.87	990.003	966.389
87.3785	5182.47	1467.73	1520.66
