# Supplementary material for: Piezo1 regulates meningeal lymphatic vessel drainage and alleviates excessive CSF accumulation
Source: Nat Neurosci. 2024 Mar 25;27(5):913–26. doi: 10.1038/s41593-024-01604-8 (PMC11088999; doi:10.1038/s41593-024-01604-8)
Supplement: Supplementary file 28 — Statistical source data. [file 41593_2024_1604_MOESM28_ESM.xlsx]

## Sheet: Ex Fig. 9d
Vehicle	Yoda1
88.2751	100.1
86.3045	78.8182
99.7036	80.0003
135.569	82.7577
107.585	74.0857
92.6134	87.0937
93.0022	80.0003
96.9474	74.089
