# Supplementary material for: Piezo1 regulates meningeal lymphatic vessel drainage and alleviates excessive CSF accumulation
Source: Nat Neurosci. 2024 Mar 25;27(5):913–26. doi: 10.1038/s41593-024-01604-8 (PMC11088999; doi:10.1038/s41593-024-01604-8)
Supplement: Supplementary file 30 — Statistical source data. [file 41593_2024_1604_MOESM30_ESM.xlsx]

## Sheet: Ex Fig. 10a
Pressure (cmH2O)	Control						Yoda-1						L-NAME+Yoda-1
0.5	67.4035	60.3891	58.9846	98.9237	53.4224	70.8386	66.7717	49.654	32.3135	101.982	36.5802	55.9878	54.4229	60.2248	51.848	93.913	59.6729	59.6525
1	55.1902	52.0836	50.3972	88.2386	49.1715	61.8091	52.4347	33.83	25.2265	92.6274	28.0006	39.9386	48.8788	60.9613	48.4741	89.4627	54.8292	57.5054
2	33.8696	40.8339	39.1252	66.1387	33.3486	42.816	28.3407	16.6026	16.083	74.8931	15.3368	19.899	35.5844	48.3746	38.6335	71.2695	45.8719	44.2835
3	22.6034	29.2341	28.511	47.4595	20.8709	28.9176	13.0274	9.01786	10.9629	48.4012	5.5972	9.85511	26.0871	35.9115	30.4787	51.2777	34.9385	30.8431
5	9.14612	13.6776	17.2044	25.1384	7.62887	15.3806	4.88515	3.97131	5.93692	21.5179	2.485	3.5485	11.0814	19.4963	18.6607	27.1992	17.6347	15.0645
7	4.12006	6.23542	8.95694	12.3962	3.41313	7.36888	3.127	2.66543	2.21425	11.1779	3.143	1.5288	2.93794	8.98494	7.84663	13.5198	8.64775	7.58878
10	1.99917	1.89604	3.49336	3.41186	1.47975	2.30784	1.32893	1.35733	0.88475	5.194	1.198	0.5895	0.405375	1.51025	1.56225	3.17946	1.87491	1.26513

## Sheet: Ex Fig. 10b
Pressure (cmH2O)	Control						Yoda-1						L-NAME+Yoda-1
0.5	8.21027	5.44922	8.16107	10.8236	5.0075	7.68969	3.50967	4.76767	0.975	3.599	2.2285	1.88833	16.6871	13.0988	16.0041	13.1459	15.678	15.9702
1	11.2255	4.71662	11.9292	14.5363	5.5868	9.48067	5.51086	3.816	2.16025	3.3174	2.4746	2.6594	17.9507	13.9617	16.3898	14.9745	17.2676	15.9921
2	15.2424	9.33935	15.2765	18.4172	8.1888	12.844	6.49675	3.97225	2.42333	5.39582	3.198	3.0642	18.5692	16.4067	17.0267	17.0684	17.8834	16.7319
3	16.4525	15.4833	16.6998	20.2249	12.3131	14.1981	6.118	5.77514	7.14231	4.50025	3.3326	4.07244	18.3416	17.8311	17.4646	18.6721	18.2761	16.8051
5	19.1708	19.331	18.2152	21.5293	16.4432	16.1791	14.1072	15.6036	10.4247	10.0745	4.566	5.691	19.4997	18.9076	18.3148	20.1846	18.2591	19.5653
7	20.4823	22.1528	20.5193	23.8891	17.4467	19.0671	18.1362	15.7851	12.1517	12.4004	8.695	7.137	22.2192	21.4284	20.7519	22.6786	19.5474	22.1956
10	25.5587	27.2733	27.1279	29.3949	20.9492	20.9202	18.4463	19.1372	12.925	13.7111	7.042	10.1683	29.0906	27.7769	28.0538	27.9255	23.8623	28.136

## Sheet: Ex Fig. 10c
Pressure (cmH2O)	Control						Yoda-1						L-NAME+Yoda-1
0.5	143.217	162.125	126.291	167.416	129.679	149.076	159.806	164.347	136.667	177.202	138.558	158.873	136.768	143.377	120.855	167.797	132.725	135.32
1	148.628	165.715	128.86	174.251	134.237	151.382	162.353	169.783	140.623	185.471	143.101	162.27	139.75	150.731	123.182	174.338	137.822	137.953
2	149.598	169.327	133.391	179.661	139.413	152.127	162.872	176.108	147.823	191.654	147.437	166.696	142.328	156.915	124.518	179.47	142.74	137.531
3	150.631	170.389	134.223	179.465	145.18	152.067	164.344	177.88	151.435	195.946	149.665	169.423	141.6	157.392	125.434	177.98	145.558	136.363
5	151.737	170.23	135.989	175.236	150.237	152.127	165.223	178.474	157.853	198.588	153.223	176.23	141.101	155.667	125.002	172.765	147.329	134.443
7	152.968	169.712	136.941	171.618	152.526	152.289	166.591	178.854	163.042	199.532	155.746	177.584	142.982	154.95	126.843	169.587	149.014	137.488
10	157.425	170.824	143.6	176.374	154.928	158.653	169.639	178.836	167.219	201.739	154.997	178.763	155.771	166.402	138.202	179.033	152.485	154.508
